# Supplementary material for: Trait Differentiation within the Fungus-Feeding (Mycophagous) Bacterial Genus Collimonas
Source: PLoS One. 2016 Jun 16;11(6):e0157552. doi: 10.1371/journal.pone.0157552 (PMC4911057; doi:10.1371/journal.pone.0157552)
Supplement: S2 Table — Abbreveations: sqrt = sqare root transformation of the response variable, df = degrees of freedom, p = p-value, F = F-value, t = t-value, leveneTest = result of Levenes Test, sum sq = sum of squares, means sq = mean sum of squares, diff indicates the difference in means in Tukeys HSD, lwr and upr confidence intervals in Tukeys HSD test, z = z-value, muc_ratio = Mycophagy ratio M. hiemalis, rhiz_ratio = Mycophagy ratio R. solani. Fungal inhibition abbreviations: Pult = P. ultimum, Anig = A. niger, Rsol = R. solani, Mhie = M. hiemalis, Foxy = F. oxysporum, Fcul = F. culmorum, Phoma = P. exigua, Thar = T. harzianum. collimomycin = collimomycin genes (cluster K), weathering = freed iron through mineral weathering, siderophores = siderophore production on CAS medium, swarming = swarming intensity, purple = purple pigmentation, Habitat describes the habitat of isolation and is either “no_data” = no data available, “emf_soil” = hypha of ectomycorrhizal fungus, “arctic_bulk” = arctic bulk soil, “arctic_forest” = arctic forest soil, “arctic_tundra” = arctic tundra soil, “endophyte” = the inside of a plant root, “former_agr_field” = abandonned agricultural field site, “beech_forest” = beech forest soil, “unfert_grassland” = unfertilized grassland soil, “coastal_outer_dunes” = coastal outer dune soil, “marsh” = marshland soil, “riverdune_grassland” = riverdune grassland soil, “heathland” = heathland soil or “dune_grassland” = dune grassland soil. Correlations between traits were either tested with a) linear models, b) Pearsons correlation, c) t-test d) Pearsons chi-squared test e) Analysis of Variance, followed by posthoc tests for treatment level differences (Tukeys Honest Significant Difference (HSD)) or f) logistic regression models. (XLSX) [file pone.0157552.s002.xlsx]

## Sheet: lm, pearson, ttest and chi²
Supplementary material S2: Abbreveations: sqrt = sqare root transformation of the response variable, df = degrees of freedom, p = p-value, F = F-value, t= t-value, leveneTest= result of Levenes Test, sum sq = sum of squares, means sq = mean sum of squares, diff indicates the difference in means in Tukeys HSD, lwr and upr confidence intervals in Tukeys HSD test, z= z-value, muc_ratio = Mycophagy r…
a)	model	explanatory	response	resp transf	p	R²	df	F
	linear	weathering	muc_ratio	sqrt	0.00513	0.4506	12	11.66
	linear	weathering	rhiz_ratio	sqrt	0.85434	-0.1911	5	0.03736
	linear	soil ph	rhiz_ratio	sqrt	0.00983	0.2538	20	4.457
	linear	soil ph	muc_ratio	sqrt	0.384	-0.007109	30	0.04026
	linear	soil ph	siderophores	none	0.658	0.002368	83	0.197
b)	model	explanatory	response	p	t	df
	pearson	soil ph	weathering	0.634	-0.4805	33
	pearson	siderophores	rhiz_ratio	0.001254	3.7524	20
	pearson	siderophores	muc_ratio	0.3694	0.9109	31
	pearson	rhiz_ratio	muc_ratio	0.9796	0.0259	20
	pearson	weathering	siderophores	0.01291	-2.6386	31
c)	model	explanatory	response	leveneTest	p	df	t
	t-test	weathering	purple	0.7169	0.0701	33	1.8719
	t-test	siderophores	purple	0.109	0.1746	86	1.3688
	t-test	weathering	Pult	0.8938	0.1457	33	1.49
	t-test	weathering	Anig	0.8938	0.1457	33	1.49
	t-test	weathering	Rsol	0.8253	0.2692	33	1.1239
	t-test	weathering	Mhie	-	-	-	-
	t-test	weathering	Foxy	0.2062	0.5688	33	0.5755
	t-test	weathering	Fcul	0.8938	0.1457	33	1.49
	t-test	weathering	Phoma	0.8253	0.2692	33	1.1239
	t-test	weathering	Thar	-	-	-	-
	t-test	muc_ratio	Pult	0.6997	0.05182	31	-2.0225
	t-test	muc_ratio	Anig	0.6997	0.05182	31	-2.0225
	t-test	muc_ratio	Fcul	0.6997	0.05182	31	-2.0225
	t-test	muc_ratio	Foxy	0.3441	0.3667	31	-0.9162
	t-test	muc_ratio	Mhie	-	-	-	-
	t-test	muc_ratio	Phoma	0.6997	0.05182	31	-2.0225
	t-test	muc_ratio	Rsol	0.6997	0.05182	31	-2.0225
	t-test	muc_ratio	Thar	-	-	-	-
	t-test	rhiz_ratio	Anig	0.0007216	0.05347	13.064	-2.1226
	t-test	rhiz_ratio	Fcul	0.0007216	0.05347	13.064	-2.1226
	t-test	rhiz_ratio	Foxy	0.4262	0.4103	21	0.8777
	t-test	rhiz_ratio	Mhie	-	-	-	-
	t-test	rhiz_ratio	Phoma	0.0007216	0.05347	13.064	-2.1226
	t-test	rhiz_ratio	Pult	0.0007216	0.05347	13.064	-2.1226
	t-test	rhiz_ratio	Rsol	0.0007216	0.05347	13.064	-2.1226
	t-test	rhiz_ratio	Thar	-	-	-	-
	t-test	rhiz_ratio	purple	0.1575	0.08314	21	1.8194
	t-test	muc_ratio	purple	0.3463	0.02464	31	-2.3619
	t-test	soil_ph	purple	0.2743	0.07763	86	-1.786
d)	model	explanatory	response	χ²	p	df
	Pearson χ²	Pult	swarming	18.5425	0.0003399	3
	Pearson χ²	Anig	swarming	12.7355	0.005245	3
	Pearson χ²	Fcul	swarming	18.5425	0.0003399	3
	Pearson χ²	Foxy	swarming	0.9639	0.81	3
	Pearson χ²	Mhie	swarming	-	-	3
	Pearson χ²	Phoma	swarming	16.3193	0.0009752	3
	Pearson χ²	Rsol	swarming	15.0998	0.001733	3
	Pearson χ²	Thar	swarming	-	-	3
	Pearson χ²	Pult	purple	12.6661	0.0003723	1
	Pearson χ²	Anig	purple	11.7282	0.0006156	1
	Pearson χ²	Fcul	purple	12.6661	0.0003723	1
	Pearson χ²	Foxy	purple	0.8682	0.3515	1
	Pearson χ²	Mhie	purple	-	-	1
	Pearson χ²	Phoma	purple	12.0719	0.0005119	1
	Pearson χ²	Rsol	purple	9.3853	0.002187	1
	Pearson χ²	Thar	purple	-	-	1

## Sheet: anova
e)
	Analysis of Variance Table siderophores vs swarming
		df	sum sq	mean sq	f value	p value
	swarming	2	18900	9450.1	13.549	7.803e-06
	Residuals	85	59284	697.5
	TukeyHSD
		diff	lwr	upr	p
	slow - no	-29.0551	-43.3262	-14.7841	1.6e-05
	moderate - no	-31.5226	-53.9129	-9.13241	0.003336
	moderate - slow	-2.4675	-24.7408	19.8058	0.962251
	Analysis of Variance Table sqrt_rhiz_ratio vs swarming
		Df	Sum Sq	Mean Sq	F value	Pr(>F)
	swarming	3	13.9625	4.65418	2.62287	0.0803628
	Residuals	19	33.7147	1.77446
	TukeyHSD
		diff	lwr	upr	p
	slow - no	-1.40356	-3.05522	0.248109	0.11324
	moderate - no	-2.16075	-6.05933	1.73782	0.424498
	strong - no	-1.92906	-5.82764	1.96951	0.519613
	moderate - slow	-0.757197	-4.70543	3.19104	0.948295
	strong - slow	-0.525506	-4.47374	3.42273	0.981583
	strong - moderate	0.231691	-5.06543	5.52881	0.99931
	Analysis of Variance Table sqrt_muc_ratio vs swarming
		Df	Sum Sq	Mean Sq	F value	Pr(>F)
	swarming	2	9.94127	4.97064	1.35137	0.274193
	Residuals	30	110.347	3.67822
	Analysis of Variance Table weathering vs swarming
		df	sum sq	mean sq	f value	p value
	swarming	3	0.76811	0.25604	3.067	0.04239
	Residuals	31	2.58789	0.08348
	TukeyHSD
		diff	lwr	upr	p
	slow - no	0.210526	-0.0865728	0.507625	0.239372
	moderate - no	0.45	-0.00786043	0.90786	0.0554648
	strong - no	0.5	-0.319046	1.31905	0.36303
	moderate - slow	0.239474	-0.191917	0.670864	0.445839
	strong - slow	0.289474	-0.515074	1.09402	0.763681
	strong - moderate	0.05	-0.826736	0.926736	0.998649
	Analysis of Variance Table soil ph vs swarming
		df	sum sq	mean sq	f value	p value
	swarming	3	3.0534	1.01778	2.778	0.04616
	Residuals	84	30.7756	0.36638
	TukeyHSD
		diff	lwr	upr	p
	slow - no	-0.242718	-0.607847	0.122412	0.308549
	moderate - no	0.311429	-0.257475	0.880332	0.481406
	strong - no	-0.408571	-1.56207	0.74493	0.789702
	moderate - slow	0.554146	-0.00543008	1.11372	0.0532563
	strong - slow	-0.165854	-1.31478	0.983076	0.981423
	strong - moderate	-0.72	-1.94897	0.508972	0.421054
	Analysis of Variance Table soil ph vs Habitat name
		df	sum sq	mean sq	f value	p value
	Habitat name	12	23.411	1.9509	14.044	1.004e-14
	Residuals	75	10.418	0.13891
	TukeyHSD
		diff	lwr	upr	p
	arctic forest - arctic bulk	-1.18056	-1.94693	-0.414179	9.06e-05
	arctic tundra - arctic bulk	-0.855556	-1.52771	-0.183399	0.0026801
	coastal outer dunes - arctic bulk	-0.94127	-1.48615	-0.39639	7e-06
	dune grassland - arctic bulk	-0.730556	-1.26194	-0.199169	0.0007735
	emf soil - arctic bulk	-2.15556	-2.77525	-1.53586	0
	endophyte - arctic bulk	-0.855556	-1.62193	-0.0891787	0.0155868
	former agr field - arctic bulk	-0.705556	-1.29153	-0.119583	0.0059522
	heathland - arctic bulk	-1.25556	-2.10577	-0.405337	0.0002101
	marsh - arctic bulk	-1.45556	-2.79987	-0.111242	0.0221344
	no data - arctic bulk	-1.23556	-1.9469	-0.524211	6.1e-06
	river dune grassland - arctic bulk	-1.65556	-2.65253	-0.658586	1.77e-05
	unfert grassland - arctic bulk	-0.838889	-1.51105	-0.166732	0.0035879
	arctic tundra - arctic forest	0.325	-0.498221	1.14822	0.97813
	coastal outer dunes - arctic forest	0.239286	-0.483757	0.962329	0.995103
	dune grassland - arctic forest	0.45	-0.26293	1.16293	0.622328
	emf soil - arctic forest	-0.975	-1.75598	-0.194024	0.0035719
	endophyte - arctic forest	0.325	-0.576793	1.22679	0.989671
	former agr field - arctic forest	0.475	-0.279494	1.22949	0.626216
	heathland - arctic forest	-0.075	-1.04905	0.899048	1
	marsh - arctic forest	-0.275	-1.70086	1.15086	0.999979
	no data - arctic forest	-0.055	-0.910516	0.800516	1
	river dune grassland - arctic forest	-0.475	-1.57947	0.629467	0.957951
	unfert grassland - arctic forest	0.341667	-0.481554	1.16489	0.967755
	coastal outer dunes - arctic tundra	-0.0857143	-0.708011	0.536582	1
	dune grassland - arctic tundra	0.125	-0.485517	0.735517	0.99996
	emf soil - arctic tundra	-1.3	-1.98876	-0.611244	7e-07
	endophyte - arctic tundra	0	-0.823221	0.823221	1
	former agr field - arctic tundra	0.15	-0.508577	0.808577	0.999874
	heathland - arctic tundra	-0.4	-1.30179	0.501793	0.947459
	marsh - arctic tundra	-0.6	-1.97751	0.777512	0.953877
	no data - arctic tundra	-0.38	-1.15225	0.39225	0.894874
	river dune grassland - arctic tundra	-0.8	-1.8413	0.241301	0.312177
	unfert grassland - arctic tundra	0.0166667	-0.719644	0.752978	1
	dune grassland - coastal outer dunes	0.210714	-0.256008	0.677437	0.940504
	emf soil - coastal outer dunes	-1.21429	-1.77951	-0.649057	0
	endophyte - coastal outer dunes	0.0857143	-0.637329	0.808757	1
	former agr field - coastal outer dunes	0.235714	-0.292322	0.76375	0.945035
	heathland - coastal outer dunes	-0.314286	-1.12566	0.49709	0.981218
	marsh - coastal outer dunes	-0.514286	-1.83438	0.805804	0.980329
	no data - coastal outer dunes	-0.294286	-0.958716	0.370145	0.948
	river dune grassland - coastal outer dunes	-0.714286	-1.67834	0.249772	0.367672
	unfert grassland - coastal outer dunes	0.102381	-0.519915	0.724677	0.999996
	emf soil - dune grassland	-1.425	-1.97723	-0.872767	0
	endophyte - dune grassland	-0.125	-0.83793	0.58793	0.999993
	former agr field - dune grassland	0.025	-0.489101	0.539101	1
	heathland - dune grassland	-0.525	-1.32738	0.277376	0.567033
	marsh - dune grassland	-0.725	-2.03958	0.589578	0.797326
	no data - dune grassland	-0.505	-1.15841	0.148411	0.303341
	river dune grassland - dune grassland	-0.925	-1.8815	0.0314962	0.0677196
	unfert grassland - dune grassland	-0.108333	-0.71885	0.502184	0.999992
	endophyte - emf soil	1.3	0.519024	2.08098	1.68e-05
	former agr field - emf soil	1.45	0.845059	2.05494	0
	heathland - emf soil	0.9	0.0365987	1.7634	0.0332342
	marsh - emf soil	0.7	-0.65269	2.05269	0.857506
	no data - emf soil	0.92	0.192951	1.64705	0.0029274
	river dune grassland - emf soil	0.5	-0.508235	1.50824	0.889655
	unfert grassland - emf soil	1.31667	0.627911	2.00542	5e-07
	former agr field - endophyte	0.15	-0.604494	0.904494	0.99997
	heathland - endophyte	-0.4	-1.37405	0.574048	0.970261
	marsh - endophyte	-0.6	-2.02586	0.82586	0.964223
	no data - endophyte	-0.38	-1.23552	0.475516	0.946939
	river dune grassland - endophyte	-0.8	-1.90447	0.304467	0.403538
	unfert grassland - endophyte	0.0166667	-0.806554	0.839888	1
	heathland - former agr field	-0.55	-1.38952	0.289524	0.565047
	marsh - former agr field	-0.75	-2.08758	0.587576	0.779219
	no data - former agr field	-0.53	-1.22853	0.168526	0.330954
	river dune grassland - former agr field	-0.95	-1.93786	0.037865	0.071088
	unfert grassland - former agr field	-0.133333	-0.79191	0.525243	0.999964
	marsh - heathland	-0.2	-1.67262	1.27262	1
	no data - heathland	0.02	-0.911368	0.951368	1
	river dune grassland - heathland	-0.4	-1.56421	0.76421	0.993167
	unfert grassland - heathland	0.416667	-0.485127	1.31846	0.93026
	no data - marsh	0.22	-1.17705	1.61705	0.999998
	river dune grassland - marsh	-0.2	-1.76195	1.36195	1
	unfert grassland - marsh	0.616667	-0.760845	1.99418	0.943926
	river dune grassland - no data	-0.42	-1.48702	0.647016	0.97864
	unfert grassland - no data	0.396667	-0.375583	1.16892	0.863578
	unfert grassland - river dune grassland	0.816667	-0.224634	1.85797	0.282063
	Analysis of Variance Table weathering vs Habitat name
		df	sum sq	mean sq	f value	p value
	Habitat name	6	1.0551	0.175841	2.1398	0.08003
	Residuals	28	2.3009	0.082177
	TukeyHSD
		diff	lwr	upr	p
	arctic tundra - arctic forest	-0.233333	-0.876333	0.409666	0.906132
	coastal outer dunes - arctic forest	0.233333	-0.509139	0.975805	0.950489
	dune grassland - arctic forest	0.2	-0.386976	0.786976	0.928579
	emf soil - arctic forest	0.161905	-0.465599	0.789408	0.980966
	heathland - arctic forest	0.333333	-0.409139	1.07581	0.784478
	river dune grassland - arctic forest	0.133333	-0.916681	1.18335	0.999606
	coastal outer dunes - arctic tundra	0.466667	-0.176333	1.10967	0.277999
	dune grassland - arctic tundra	0.433333	-0.0213361	0.888003	0.0694285
	emf soil - arctic tundra	0.395238	-0.110671	0.901148	0.20548
	heathland - arctic tundra	0.566667	-0.0763331	1.20967	0.111949
	river dune grassland - arctic tundra	0.366667	-0.615532	1.34886	0.894249
	dune grassland - coastal outer dunes	-0.0333333	-0.620309	0.553642	0.999996
	emf soil - coastal outer dunes	-0.0714286	-0.698932	0.556075	0.999791
	heathland - coastal outer dunes	0.1	-0.642472	0.842472	0.999448
	river dune grassland - coastal outer dunes	-0.1	-1.15001	0.950014	0.999926
	emf soil - dune grassland	-0.0380952	-0.470572	0.394382	0.999953
	heathland - dune grassland	0.133333	-0.453642	0.720309	0.990117
	river dune grassland - dune grassland	-0.0666667	-1.01314	0.879803	0.999988
	heathland - emf soil	0.171429	-0.456075	0.798932	0.974686
	river dune grassland - emf soil	-0.0285714	-1.0007	0.943553	1
	river dune grassland - heathland	-0.2	-1.25001	0.850014	0.996151
	Analysis of Variance Table sqrt_rhiz_ratio vs Habitat name
		Df	Sum Sq	Mean Sq	F value	Pr(>F)
	Habitat_name	10	25.2934	2.52934	1.35598	0.304507
	Residuals	12	22.3838	1.86532
	Analysis of Variance Table sqrt_muc_ratio vs Habitat name
		Df	Sum Sq	Mean Sq	F value	Pr(>F)
	Habitat_name	13	70.1834	5.39872	2.04724	0.0757671
	Residuals	19	50.1045	2.63708
	Tukey HSD
		diff	lwr	upr	p
	arctic_forest-arctic_bulk	-0.738395	-7.51969	6.0429	1
	arctic_tundra-arctic_bulk	1.96005	-2.56081	6.48092	0.90896
	beech_forest-arctic_bulk	-0.562874	-7.34417	6.21842	1
	coastal_outer_dunes-arctic_bulk	-0.845888	-4.59439	2.90262	0.999637
	dune_grassland-arctic_bulk	-2.17605	-5.92456	1.57245	0.625719
	emf_soil-arctic_bulk	-0.526508	-5.70581	4.65279	1
	endophyte-arctic_bulk	0.256354	-4.92295	5.43566	1
	former_agr_field-arctic_bulk	-2.47107	-9.25236	4.31023	0.972088
	heathland-arctic_bulk	-0.357101	-7.1384	6.4242	1
	marsh-arctic_bulk	-5.79698	-12.5783	0.98432	0.141285
	no_data-arctic_bulk	-0.256331	-7.03763	6.52497	1
	river_dune_grassland-arctic_bulk	-1.85997	-8.64127	4.92133	0.997493
	unfert_grassland-arctic_bulk	-0.0948795	-5.27418	5.08442	1
	arctic_tundra-arctic_forest	2.69845	-4.44967	9.84656	0.963804
	beech_forest-arctic_forest	0.175521	-8.5791	8.93014	1
	coastal_outer_dunes-arctic_forest	-0.107492	-6.79394	6.57896	1
	dune_grassland-arctic_forest	-1.43766	-8.12411	5.24879	0.999781
	emf_soil-arctic_forest	0.211887	-7.36983	7.79361	1
	endophyte-arctic_forest	0.994749	-6.58697	8.57647	0.999999
	former_agr_field-arctic_forest	-1.73267	-10.4873	7.02195	0.99991
	heathland-arctic_forest	0.381294	-8.37332	9.13591	1
	marsh-arctic_forest	-5.05858	-13.8132	3.69603	0.631953
	no_data-arctic_forest	0.482064	-8.27255	9.23668	1
	river_dune_grassland-arctic_forest	-1.12157	-9.87619	7.63304	0.999999
	unfert_grassland-arctic_forest	0.643516	-6.9382	8.22524	1
	beech_forest-arctic_tundra	-2.52293	-9.67104	4.62519	0.978105
	coastal_outer_dunes-arctic_tundra	-2.80594	-7.18325	1.57137	0.486799
	dune_grassland-arctic_tundra	-4.13611	-8.51341	0.241203	0.0750903
	emf_soil-arctic_tundra	-2.48656	-8.13764	3.16452	0.900467
	endophyte-arctic_tundra	-1.7037	-7.35478	3.94738	0.994068
	former_agr_field-arctic_tundra	-4.43112	-11.5792	2.717	0.534584
	heathland-arctic_tundra	-2.31715	-9.46527	4.83096	0.988948
	marsh-arctic_tundra	-7.75703	-14.9051	-0.608915	0.0261196
	no_data-arctic_tundra	-2.21638	-9.3645	4.93173	0.992421
	river_dune_grassland-arctic_tundra	-3.82002	-10.9681	3.32809	0.729913
	unfert_grassland-arctic_tundra	-2.05493	-7.70601	3.59615	0.972521
	coastal_outer_dunes-beech_forest	-0.283014	-6.96946	6.40344	1
	dune_grassland-beech_forest	-1.61318	-8.29963	5.07327	0.999281
	emf_soil-beech_forest	0.0363661	-7.54535	7.61809	1
	endophyte-beech_forest	0.819228	-6.76249	8.40095	1
	former_agr_field-beech_forest	-1.90819	-10.6628	6.84642	0.999748
	heathland-beech_forest	0.205773	-8.54885	8.96039	1
	marsh-beech_forest	-5.2341	-13.9887	3.52051	0.585451
	no_data-beech_forest	0.306543	-8.44807	9.06116	1
	river_dune_grassland-beech_forest	-1.2971	-10.0517	7.45752	0.999997
	unfert_grassland-beech_forest	0.467994	-7.11373	8.04972	1
	dune_grassland-coastal_outer_dunes	-1.33017	-4.90422	2.24389	0.967361
	emf_soil-coastal_outer_dunes	0.31938	-4.7351	5.37386	1
	endophyte-coastal_outer_dunes	1.10224	-3.95224	6.15672	0.999746
	former_agr_field-coastal_outer_dunes	-1.62518	-8.31163	5.06127	0.999225
	heathland-coastal_outer_dunes	0.488786	-6.19766	7.17524	1
	marsh-coastal_outer_dunes	-4.95109	-11.6375	1.73536	0.290145
	no_data-coastal_outer_dunes	0.589557	-6.09689	7.27601	1
	river_dune_grassland-coastal_outer_dunes	-1.01408	-7.70053	5.67237	0.999996
	unfert_grassland-coastal_outer_dunes	0.751008	-4.30347	5.80549	0.999997
	emf_soil-dune_grassland	1.64955	-3.40494	6.70403	0.988311
	endophyte-dune_grassland	2.43241	-2.62207	7.48689	0.835828
	former_agr_field-dune_grassland	-0.295013	-6.98146	6.39144	1
	heathland-dune_grassland	1.81895	-4.8675	8.5054	0.997679
	marsh-dune_grassland	-3.62092	-10.3074	3.06553	0.714319
	no_data-dune_grassland	1.91972	-4.76673	8.60617	0.996172
	river_dune_grassland-dune_grassland	0.316084	-6.37037	7.00253	1
	unfert_grassland-dune_grassland	2.08117	-2.97331	7.13565	0.934261
	endophyte-emf_soil	0.782862	-5.40759	6.97331	1
	former_agr_field-emf_soil	-1.94456	-9.52628	5.63716	0.998681
	heathland-emf_soil	0.169406	-7.41231	7.75113	1
	marsh-emf_soil	-5.27047	-12.8522	2.31125	0.372707
	no_data-emf_soil	0.270177	-7.31154	7.8519	1
	river_dune_grassland-emf_soil	-1.33346	-8.91518	6.24826	0.999976
	unfert_grassland-emf_soil	0.431628	-5.75882	6.62208	1
	former_agr_field-endophyte	-2.72742	-10.3091	4.8543	0.974668
	heathland-endophyte	-0.613455	-8.19518	6.96827	1
	marsh-endophyte	-6.05333	-13.6351	1.52839	0.204326
	no_data-endophyte	-0.512685	-8.09441	7.06904	1
	river_dune_grassland-endophyte	-2.11632	-9.69805	5.4654	0.997046
	unfert_grassland-endophyte	-0.351233	-6.54168	5.83922	1
	heathland-former_agr_field	2.11397	-6.64065	10.8686	0.999275
	marsh-former_agr_field	-3.32591	-12.0805	5.42871	0.962117
	no_data-former_agr_field	2.21474	-6.53988	10.9694	0.998847
	river_dune_grassland-former_agr_field	0.611097	-8.14352	9.36571	1
	unfert_grassland-former_agr_field	2.37619	-5.20553	9.95791	0.991689
	marsh-heathland	-5.43988	-14.1945	3.31474	0.531215
	no_data-heathland	0.10077	-8.65385	8.85539	1
	river_dune_grassland-heathland	-1.50287	-10.2575	7.25175	0.999982
	unfert_grassland-heathland	0.262222	-7.3195	7.84394	1
	no_data-marsh	5.54065	-3.21397	14.2953	0.505053
	river_dune_grassland-marsh	3.93701	-4.81761	12.6916	0.886871
	unfert_grassland-marsh	5.7021	-1.87962	13.2838	0.271141
	river_dune_grassland-no_data	-1.60364	-10.3583	7.15098	0.999962
	unfert_grassland-no_data	0.161452	-7.42027	7.74317	1
	unfert_grassland-river_dune_grassland	1.76509	-5.81663	9.34681	0.999499
	Analysis of Variance Table siderophores vs Habitat name
		df	sum sq	mean sq	f value	p value
	Habitat name	13	11832	910.13	1.015	0.4464
	Residuals	74	66352	896.65
	Analysis of Variance Table siderophores vs Pult
		df	sum sq	mean sq	f value	p value
	Pult	1	11349	11348.7	14.603	0.0002502
	Residuals	86	66835	777.2
	Analysis of Variance Table siderophores vs Anig
		df	sum sq	mean sq	f value	p value
	Anig	1	9410	9410.1	11.767	0.0009282
	Residuals	86	68774	799.7
	Analysis of Variance Table siderophores vs Fcul
		df	sum sq	mean sq	f value	p value
	Fcul	1	11349	11348.7	14.603	0.0002502
	Residuals	86	66835	777.2
	Analysis of Variance Table siderophores vs Foxy
		df	sum sq	mean sq	f value	p value
	Foxy	1	74	73.5	0.0809	0.7767
	Residuals	86	78111	908.26
	Analysis of Variance Table siderophores vs Mhie
		df	sum sq	mean sq	f value	p value
	Mhie	1	-	-	-	-
	Residuals	86	-	-	-	-
	Analysis of Variance Table siderophores vs Phoma
		df	sum sq	mean sq	f value	p value
	Phoma	1	11349	11348.7	14.603	0.0002502
	Residuals	86	66835	777.2
	Analysis of Variance Table siderophores vs Rsol
		df	sum sq	mean sq	f value	p value
	Rsol	1	12190	12190.4	15.886	0.0001406
	Residuals	86	65994	767.4
	Analysis of Variance Table siderophores vs Thar
		df	sum sq	mean sq	f value	p value
	Thar	1	-	-	-	-
	Residuals	86	-	-	-	-

## Sheet: log reg
f)
	Logistic regression table siderophores vs swarming
		df	z	p
	swarming no	1	1.013	0.311
	swarming moderate	1	-0.008	0.994
	swarming strong	1	-0.004	0.997
	Residuals	87
	Logistic regression table swarming vs habitat
		df	z	p
	Habitat_namearctic_forest	1	1.323	0.1857
	Habitat_namearctic_tundra	1	0	1
	Habitat_namebeech_forest	1	-0.009	0.9925
	Habitat_namecoastal_outer_dunes	1	1.102	0.2703
	Habitat_namedune_grassland	1	1.666	0.0957
	Habitat_nameemf_soil	1	2.059	0.0395
	Habitat_nameendophyte	1	0.566	0.5714
	Habitat_nameformer_agr_field	1	1.961	0.0499
	Habitat_nameheathland	1	0.98	0.327
	Habitat_namemarsh	1	-0.007	0.9947
	Habitat_nameno_data	1	-0.703	0.4822
	Habitat_nameriver_dune_grassland	1	0.438	0.6611
	Habitat_nameunfert_grassland	1	1.766	0.0774
	Residuals	77
	Logistic regression table purple vs habitat
		df	z	p
	Habitat_namearctic_forest	1	0.185	0.853
	Habitat_namearctic_tundra	1	-1.079	0.28
	Habitat_namebeech_forest	1	0.002	0.999
	Habitat_namecoastal_outer_dunes	1	-1.543	0.123
	Habitat_namedune_grassland	1	-0.005	0.996
	Habitat_nameemf_soil	1	-0.003	0.997
	Habitat_nameendophyte	1	0.185	0.853
	Habitat_nameformer_agr_field	1	-0.004	0.997
	Habitat_nameheathland	1	-0.002	0.998
	Habitat_namemarsh	1	-0.001	0.999
	Habitat_nameno_data	1	-0.003	0.998
	Habitat_nameriver_dune_grassland	1	-0.002	0.999
	Habitat_nameunfert_grassland	1	-1.079	0.28
	Residuals	77
	Logistic regression table pult vs habitat
		df	z	p
	Habitat_namearctic_forest	1	0.008	0.99342
	Habitat_namearctic_tundra	1	-0.474	0.63538
	Habitat_namebeech_forest	1	0.006	0.99535
	Habitat_namecoastal_outer_dunes	1	-0.681	0.49598
	Habitat_namedune_grassland	1	-2.38	0.01732
	Habitat_nameemf_soil	1	-0.135	0.89284
	Habitat_nameendophyte	1	0.008	0.99342
	Habitat_nameformer_agr_field	1	-2.605	0.00919
	Habitat_nameheathland	1	-0.382	0.70225
	Habitat_namemarsh	1	-0.005	0.9962
	Habitat_nameno_data	1	-1.095	0.27363
	Habitat_nameriver_dune_grassland	1	-0.771	0.44094
	Habitat_nameunfert_grassland	1	-2.108	0.035
	Residuals	77
	Logistic regression table anig vs habitat
		df	z	p
	Habitat_namearctic_forest	1	0.299	0.7646
	Habitat_namearctic_tundra	1	0	1
	Habitat_namebeech_forest	1	0.006	0.9952
	Habitat_namecoastal_outer_dunes	1	-0.782	0.4342
	Habitat_namedune_grassland	1	-1.963	0.0497
	Habitat_nameemf_soil	1	0.375	0.7074
	Habitat_nameendophyte	1	0.009	0.9932
	Habitat_nameformer_agr_field	1	-2.277	0.0228
	Habitat_nameheathland	1	0	1
	Habitat_namemarsh	1	-0.005	0.9963
	Habitat_nameno_data	1	-1.24	0.215
	Habitat_nameriver_dune_grassland	1	-0.438	0.6611
	Habitat_nameunfert_grassland	1	-1.766	0.0774
	Residuals	77
	Logistic regression table Fcul vs habitat
		df	z	p
	Habitat_namearctic_forest	1	0.008	0.99342
	Habitat_namearctic_tundra	1	-0.474	0.63538
	Habitat_namebeech_forest	1	0.006	0.99535
	Habitat_namecoastal_outer_dunes	1	-0.681	0.49598
	Habitat_namedune_grassland	1	-2.38	0.01732
	Habitat_nameemf_soil	1	-0.135	0.89284
	Habitat_nameendophyte	1	0.008	0.99342
	Habitat_nameformer_agr_field	1	-2.605	0.00919
	Habitat_nameheathland	1	-0.382	0.70225
	Habitat_namemarsh	1	-0.005	0.9962
	Habitat_nameno_data	1	-1.095	0.27363
	Habitat_nameriver_dune_grassland	1	-0.771	0.44094
	Habitat_nameunfert_grassland	1	-2.108	0.035
	Residuals	77
	Logistic regression table Foxy vs habitat
		df	z	p
	Habitat_namearctic_forest	1	0.626	0.5316
	Habitat_namearctic_tundra	1	-0.003	0.998
	Habitat_namebeech_forest	1	-0.001	0.9988
	Habitat_namecoastal_outer_dunes	1	-0.327	0.7435
	Habitat_namedune_grassland	1	0.103	0.9183
	Habitat_nameemf_soil	1	-0.003	0.9976
	Habitat_nameendophyte	1	-0.002	0.9983
	Habitat_nameformer_agr_field	1	-0.003	0.9974
	Habitat_nameheathland	1	-0.002	0.9986
	Habitat_namemarsh	1	-0.001	0.9992
	Habitat_nameno_data	1	-0.003	0.998
	Habitat_nameriver_dune_grassland	1	-0.001	0.9988
	Habitat_nameunfert_grassland	1	-0.003	0.998
	Residuals	77
	Logistic regression table Mhie vs habitat
		df	z	p
	Habitat_namearctic_forest	1	-	-
	Habitat_namearctic_tundra	1	-	-
	Habitat_namebeech_forest	1	-	-
	Habitat_namecoastal_outer_dunes	1	-	-
	Habitat_namedune_grassland	1	-	-
	Habitat_nameemf_soil	1	-	-
	Habitat_nameendophyte	1	-	-
	Habitat_nameformer_agr_field	1	-	-
	Habitat_nameheathland	1	-	-
	Habitat_namemarsh	1	-	-
	Habitat_nameno_data	1	-	-
	Habitat_nameriver_dune_grassland	1	-	-
	Habitat_nameunfert_grassland	1	-	-
	Residuals	77
	Logistic regression table Phoma vs habitat
		df	z	p
	Habitat_namearctic_forest	1	0.005	0.99576
	Habitat_namearctic_tundra	1	-0.474	0.63538
	Habitat_namebeech_forest	1	0.004	0.997
	Habitat_namecoastal_outer_dunes	1	-0.681	0.49598
	Habitat_namedune_grassland	1	-2.38	0.01732
	Habitat_nameemf_soil	1	0.519	0.60397
	Habitat_nameendophyte	1	0.005	0.99576
	Habitat_nameformer_agr_field	1	-2.605	0.00919
	Habitat_nameheathland	1	-0.382	0.70225
	Habitat_namemarsh	1	-0.003	0.99758
	Habitat_nameno_data	1	-1.095	0.27363
	Habitat_nameriver_dune_grassland	1	-0.771	0.44094
	Habitat_nameunfert_grassland	1	-2.108	0.035
	Residuals	77
	Logistic regression table Rsol vs habitat
		df	z	p
	Habitat_namearctic_forest	1	0.008	0.99342
	Habitat_namearctic_tundra	1	-0.474	0.63538
	Habitat_namebeech_forest	1	0.006	0.99535
	Habitat_namecoastal_outer_dunes	1	-0.681	0.49598
	Habitat_namedune_grassland	1	-2.38	0.01732
	Habitat_nameemf_soil	1	0.519	0.60397
	Habitat_nameendophyte	1	-0.11	0.91268
	Habitat_nameformer_agr_field	1	-2.605	0.00919
	Habitat_nameheathland	1	-0.382	0.70225
	Habitat_namemarsh	1	-0.005	0.9962
	Habitat_nameno_data	1	-1.649	0.09919
	Habitat_nameriver_dune_grassland	1	-0.771	0.44094
	Habitat_nameunfert_grassland	1	-2.108	0.035
	Residuals	77
	Logistic regression table Thar vs habitat
		df	z	p
	Habitat_namearctic_forest	1	-	-
	Habitat_namearctic_tundra	1	-	-
	Habitat_namebeech_forest	1	-	-
	Habitat_namecoastal_outer_dunes	1	-	-
	Habitat_namedune_grassland	1	-	-
	Habitat_nameemf_soil	1	-	-
	Habitat_nameendophyte	1	-	-
	Habitat_nameformer_agr_field	1	-	-
	Habitat_nameheathland	1	-	-
	Habitat_namemarsh	1	-	-
	Habitat_nameno_data	1	-	-
	Habitat_nameriver_dune_grassland	1	-	-
	Habitat_nameunfert_grassland	1	-	-
	Residuals	77
